# Supplementary material for: Identification of QTLs for Domestication-Related Traits in Zombi Pea [Vigna vexillata (L.) A. Rich], a Lost Crop of Africa
Source: Front Genet. 2020 Sep 18;11:803. doi: 10.3389/fgene.2020.00803 (PMC7530282; doi:10.3389/fgene.2020.00803)
Supplement: TABLE S3 — Candidate genes for each QTL. [file Table_3.xlsx]

## Sheet: Sheet1
Supplemental Table 3: candidate genes for each QTL
QTL	Left marker	Right marker	Left marker position on cowpea chromosome	Right marker position on cowpea chromosome	Size (bp)
qSDWA3.1-	Marker106117	Marker106283	3:53,602,041	3:53,781,308	179267
qSDWA5.1+	Marker169580	Marker169301	5:30,721,006	5:28,981,394	1739612
qPDTW5.1-	Marker178881	Marker178773	5:43,512,626	5:43,455,935	56691
qPDTW11.1-	Marker358342	Marker358389	11:10,194,827	11:9,788,787	406040
qSD100WT5.1-	Marker165921	Marker165175	5:17,485,784	5:16,455,608	1030176
qSD100WT5.2+	Marker183734	Marker183184	5:46,888,131	5:46,670,192	217939
qSDL5.1+	Marker165921	Marker165175	5:17,485,784	5:16,455,608	1030176
qSDW9.1+	Marker318731	Marker318923	9:38,894,630	9:39,024,592	129962
qLfa9.1-	Marker290259	Marker290470	9:1,227,731	9:1,381,534	153803
qPDL5.1-	Marker163583	Marker164146	5:13,958,445	5:14,818,822	860377
qBRNPP5.1-	Marker158070	Marker158067	5:8,001,271	5:8,000,804	467
qSTL9.1-	Marker293030	Marker292947	5:3,269,236	NA	NA
qFLD2.1-	Marker43576	Marker43354	2:19,648,783	2:19,257,317	391466
qFLD5.1-	Marker152595	Marker152689	5:3,495,633	5:3,595,172	99539
qPDDM2.1-	Marker43149	Marker43207	2:19,039,321	2:19,122,614	83293
qPDDM5.1-	Marker153650	Marker153666	5:4,327,704	5:4,346,697	18993
qSDPP3.1-	Marker84983	Marker85054	3:24,891,707	3:25,113,312	221605
qSDPP5.1-	Marker163583	Marker164146	5:13,958,445	5:14,818,822	860377
qSDPP7.1-	Marker225965	Marker225406	7:9,678,039	NA	NA
qSDPP7.2+	Marker228307	Marker228844	7:14,811,872	7:17,188,332	2376460
Pdl4.2+	Vu05:4401760..4401816 (CEDC055)		Vu05:8061369..8061426 (CEDG185)
	Vu09:38379114..38379171 (59 b)

## Sheet: qPdt5.1-
Annotate gene	Chromosome	Start (bp)	End (bp)	Functional annotation
Vigun05g241300	Vu05	43454963	43459568	NPH3 family (NPH3)
Vigun05g241400	Vu05	43464568	43467782	UDP-apiose/xylose synthase (AXS)
Vigun05g241500	Vu05	43475254	43477162	ZINC FINGER FYVE DOMAIN CONTAINING PROTEIN // SUBFAMILY NOT NAMED
Vigun05g241600	Vu05	43477510	43484406	PROTEIN SAAL1
Vigun05g241700	Vu05	43484433	43492745	MAGNESIUM TRANSPORTER MRS2 HOMOLOG, MITOCHONDRIAL
Vigun05g241800	Vu05	43494954	43500398	serine/threonine-protein kinase SRPK3 [EC:2.7.11.1] (SRPK3, STK23)
Vigun05g241900	Vu05	43509205	43513227	ASPARTYL PROTEASES // ASPARTYL PROTEASE FAMILY PROTEIN

## Sheet: qPdt11.1- 
Annotate gene	Chromosome	Start (bp)	End (bp)	Functional annotation
Vigun11g053700	Vu011	9641623	9643929	BIFUNCTIONAL UDP-GLUCOSE 4-EPIMERASE AND UDP-XYLOSE 4-EPIMERASE 1
Vigun11g053800	Vu011	9674393	9679144	AAA ATPase domain (AAA_16)
Vigun11g053900	Vu011	9697459	9698095
Vigun11g054000	Vu011	9740146	9744553	ubiquitin-like 1-activating enzyme E1 A (UBLE1A, SAE1)
Vigun11g054100	Vu011	9750807	9755812	tubulin-folding cofactor B (TBCB, CKAP1, ALF1)
Vigun11g054200	Vu011	9756268	9759196	GLYCOSYLTRANSFERASE 14 FAMILY MEMBER
Vigun11g054300	Vu011	9782689	9789615	DYNAMIN // DYNAMIN-LIKE PROTEIN C
Vigun11g054400	Vu011	9872518	9874508	VQ motif (VQ)
Vigun11g054500	Vu011	9997139	9998495	EARLY NODULIN-LIKE PROTEIN 3-RELATED
Vigun11g054600	Vu011	10070709	10074145	11-oxo-beta-amyrin 30-oxidase / CYP72A154
Vigun11g054700	Vu011	10101635	10105399	SERINE PROTEASE FAMILY S10 SERINE CARBOXYPEPTIDASE // SERINE CARBOXYPEPTIDASE-LIKE 35
Vigun11g054800	Vu011	10137655	10142647	Beta-aspartyl-peptidase // Asparaginase / L-asparagine amidohydrolase // N(4)-(beta-N-acetylglucosaminyl)-L-asparaginase / N-aspartyl-beta-glucosaminidase
Vigun11g054900	Vu011	10169840	10175112	3-hydroxybutyryl-CoA dehydrogenase / BHBD
Vigun11g055000	Vu011	10190704	10195388	FAMILY NOT NAMED // PHYTOSULFOKINE RECEPTOR 2
Vigun11g055100	Vu011	10292573	10296812	11-oxo-beta-amyrin 30-oxidase / CYP72A154
Vigun11g055200	Vu011	10341407	10346420	11-oxo-beta-amyrin 30-oxidase / CYP72A154

## Sheet: qSdwa3.1-
Annotate gene	Chromosome	Start (bp)	End (bp)	Functional annotation
Vigun03g338300	Vu03	53610092	53617153
Vigun03g338400	Vu03	53617744	53635801	tensin (TNS)
Vigun03g338500	Vu03	53657941	53662992	CELL DIVISION PROTEIN KINASE // SUBFAMILY NOT NAMED
Vigun03g338600	Vu03	53669911	53675425	HNH endonuclease (HNH)
Vigun03g338650	Vu03	53677828	53678457
Vigun03g338700	Vu03	53678457	53679630	translation initiation factor 5A (EIF5A)
Vigun03g338800	Vu03	53681955	53683998	Protein of unknown function, DUF538 (DUF538)
Vigun03g338900	Vu03	53691165	53693283	Weak chloroplast movement under blue light (WEMBL)
Vigun03g339000	Vu03	53713414	53717687	Protein kinase domain (Pkinase) // Leucine Rich Repeat (LRR_1) // Leucine rich repeat N-terminal domain (LRRNT_2)
Vigun03g339050	Vu03	53722256	53725748
Vigun03g339100	Vu03	53745880	53746837	dCTP diphosphatase / Deoxycytidine-triphosphatase
Vigun03g339300	Vu03	53771148	53773974	CALMODULIN-BINDING PROTEIN-LIKE PROTEIN
Vigun03g339200	Vu03	53761448	53764648	DIMETHYLANILINE MONOOXYGENASE // FLAVIN-CONTAINING MONOOXYGENASE FMO GS-OX-LIKE 8-RELATED
Vigun03g339400	Vu03	53774180	53776124	FAMILY NOT NAMED // GB|AAD39278.1
Vigun03g339500	Vu03	53776124	53784826	FAMILY NOT NAMED // S PHASE CYCLIN A-ASSOCIATED PROTEIN IN THE ENDOPLASMIC RETICULUM

## Sheet: qSdwa5.1+
Annotate gene	Chromosome	Start (bp)	End (bp)	Functional annotation
Vigun05g168900	Vu05	28973464	28977858	mitotic spindle assembly checkpoint protein MAD2B (MAD2L2)
Vigun05g169000	Vu05	28977938	28982478	Chitobiosyldiphosphodolichol beta-mannosyltransferase / mannosyltransferase
Vigun05g169100	Vu05	28983357	28986463	TRANSLATION FACTOR // ELONGATION FACTOR 2
Vigun05g169200	Vu05	29004717	29008977	elongation factor 2 (EEF2)
Vigun05g169400	Vu05	29071958	29076407	Proteasome ATPase / RP triple-A protein
Vigun05g169500	Vu05	29089403	29092011	PER1-LIKE FAMILY PROTEIN
Vigun05g169520	Vu05	29183277	29185022
Vigun05g169540	Vu05	29187089	29190381
Vigun05g169560	Vu05	29226734	29228595
Vigun05g169580	Vu05	29344299	29347524
Vigun05g169600	Vu05	29503728	29509391	translation initiation factor 2 subunit 3 (EIF2S3)
Vigun05g169700	Vu05	29596742	29597724	EXPRESSED PROTEIN
Vigun05g169800	Vu05	29600097	29604778
Vigun05g169900	Vu05	29627821	29629940	REPLICATION FACTOR A 1, RFA1 // SUBFAMILY NOT NAMED
Vigun05g170000	Vu05	29672303	29677278	RNA-binding protein with serine-rich domain 1 (RNPS1)
Vigun05g170100	Vu05	29695828	29700760
Vigun05g170300	Vu05	29757752	29763664
Vigun05g170340	Vu05	29938991	29939285	FAMILY NOT NAMED // NAD(P)H-QUINONE OXIDOREDUCTASE SUBUNIT 6, CHLOROPLASTIC
Vigun05g170380	Vu05	29947820	29950100	SERINE PROTEASE FAMILY S10 SERINE CARBOXYPEPTIDASE // SERINE CARBOXYPEPTIDASE-LIKE 1-RELATED
Vigun05g170420	Vu05	29952050	29953944
Vigun05g170460	Vu05	29987541	29989379
Vigun05g170500	Vu05	29992293	30005462	Putative Zn-finger protein
Vigun05g170533	Vu05	30045665	30046030
Vigun05g170566	Vu05	30183070	30194489
Vigun05g170600	Vu05	30261971	30264141	OXIDOREDUCTASE, 2OG-FE II OXYGENASE FAMILY PROTEIN // GIBBERELLIN 2-BETA-DIOXYGENASE 1
Vigun05g170700	Vu05	30318207	30320142	OXIDOREDUCTASE, 2OG-FE II OXYGENASE FAMILY PROTEIN // GIBBERELLIN 2-BETA-DIOXYGENASE 1
Vigun05g170800	Vu05	30518821	30520282	F3F9.4
Vigun05g170900	Vu05	30520822	30529295	ubiquitin carboxyl-terminal hydrolase 36/42 [EC:3.4.19.12] (USP36_42)
Vigun05g171000	Vu05	30572979	30575723
Vigun05g171100	Vu05	30607519	30608700	FAMILY NOT NAMED // PHOTOSYSTEM II D2 PROTEIN
Vigun05g171200	Vu05	30612150	30613326	PPR repeat (PPR_1) // PPR repeat family (PPR_2)
Vigun05g171250	Vu05	30644154	30646197
Vigun05g171300	Vu05	30647146	30647910
Vigun05g171400	Vu05	30654875	30655569
Vigun05g171500	Vu05	30662460	30663167
Vigun05g171600	Vu05	30668643	30669655
Vigun05g171700	Vu05	30699351	30722752	PPR repeat (PPR) // PPR repeat (PPR_1) // PPR repeat family (PPR_2)
Vigun05g171800	Vu05	30717352	30729854	LEUCINE-RICH REPEAT-CONTAINING PROTEIN // SUBFAMILY NOT NAMED

## Sheet: qSd100wt5.1+ and qSdl5.2+
Annotate gene	Chromosome	Start (bp)	End (bp)	Functional annotation
Vigun05g136600	Vu05	16439892	16441341
Vigun05g136700	Vu05	16451239	16464371	MEDIATOR OF RNA POLYMERASE II TRANSCRIPTION SUBUNIT 12
Vigun05g136750	Vu05	16485017	16486520
Vigun05g136800	Vu05	16488846	16493549	PEPTIDYL-PROLYL CIS-TRANS ISOMERASE FKBP65
Vigun05g136900	Vu05	16510495	16512410	Cellulase / Endoglucanase
Vigun05g137000	Vu05	16523144	16523944	Plant PEC family metallothionein (Metallothio_PEC)
Vigun05g137100	Vu05	16548453	16550903	small subunit ribosomal protein S8e (RP-S8e, RPS8)
Vigun05g137200	Vu05	16558335	16563175	ATROPHIN-RELATED // SUBFAMILY NOT NAMED
Vigun05g137300	Vu05	16589496	16592562	STEROL REGULATORY ELEMENT-BINDING PROTEIN // SUBFAMILY NOT NAMED
Vigun05g137400	Vu05	16649146	16653841	mitochondrial-processing peptidase subunit beta [EC:3.4.24.64] (PMPCB, MAS1)
Vigun05g137450	Vu05	16659679	16660120
Vigun05g137500	Vu05	16675635	16678937	small nuclear ribonucleoprotein E (SNRPE, SME)
Vigun05g137600	Vu05	16698731	16703482	F-box-like (F-box-like)
Vigun05g137700	Vu05	16718394	16719667	FAMILY NOT NAMED // F21O3.6 PROTEIN-RELATED
Vigun05g137800	Vu05	16732173	16733831	OXIDOREDUCTASE, 2OG-FE II OXYGENASE FAMILY PROTEIN // SUBFAMILY NOT NAMED
Vigun05g137850	Vu05	16737191	16737536
Vigun05g137900	Vu05	16735992	16741609
Vigun05g138000	Vu05	16756848	16765404	signal recognition particle subunit SRP9 (SRP9)
Vigun05g138150	Vu05	16770995	16771717
Vigun05g138300	Vu05	16799094	16802719	U-BOX DOMAIN-CONTAINING PROTEIN 9
Vigun05g138400	Vu05	16809826	16813674	STIP1 homology and U-box containing protein 1 (STUB1, CHIP)
Vigun05g138500	Vu05	16818012	16819258
Vigun05g138550	Vu05	16820936	16821266
Vigun05g138600	Vu05	16841235	16847057	PPR repeat (PPR) // PPR repeat family (PPR_2)
Vigun05g138700	Vu05	16847771	16851549	PLASTIDAL GLYCOLATE/GLYCERATE TRANSLOCATOR 1, CHLOROPLASTIC
Vigun05g138800	Vu05	16869174	16875157	HISTIDINE TRIAD HIT PROTEIN // HIT FAMILY PROTEIN 1
Vigun05g138850	Vu05	16895894	16896368	FAMILY NOT NAMED // APOCYTOCHROME F
Vigun05g138900	Vu05	16935477	16937586	AGC (CAMP-DEPENDENT, CGMP-DEPENDENT AND PROTEIN KINASE C) KINASE FAMILY PROTEIN-RELATED
Vigun05g139000	Vu05	16948972	16950870	large subunit ribosomal protein L32e (RP-L32e, RPL32)
Vigun05g139100	Vu05	16969389	16972163	AUXIN-RESPONSIVE PROTEIN-RELATED
Vigun05g139200	Vu05	16990857	16992645	FAMILY NOT NAMED // SUGAR TRANSPORT PROTEIN 10-RELATED
Vigun05g139300	Vu05	17000577	17001616	CYSTEINE-RICH REPEAT SECRETORY PROTEIN 55
Vigun05g139400	Vu05	17009475	17010822	D-mannose binding lectin (B_lectin) // PAN-like domain (PAN_2)
Vigun05g139500	Vu05	17030435	17043120	FAD dependent oxidoreductase (DAO) // Thi4 family (Thi4)
Vigun05g139600	Vu05	17055225	17059334	EXPRESSED PROTEIN
Vigun05g139700	Vu05	17060803	17068787	FAD binding domain (FAD_binding_2) // FAD dependent oxidoreductase (DAO)
Vigun05g139801	Vu05	17073505	17074030
Vigun05g139900	Vu05	17106338	17114812	poly(A)-specific ribonuclease (PARN)
Vigun05g140000	Vu05	17124023	17126345
Vigun05g140050	Vu05	17126486	17128007
Vigun05g140100	Vu05	17204303	17207095	small subunit ribosomal protein S6e (RP-S6e, RPS6)
Vigun05g140200	Vu05	17221409	17225892	Protodioscin 26-O-beta-D-glucosidase / Torvosidase // Beta-glucosidase / Gentobiase
Vigun05g140300	Vu05	17248826	17251261	Protein of unknown function, DUF538 (DUF538)
Vigun05g140400	Vu05	17332437	17336147	SODIUM-BILE ACID COTRANSPORTER // SODIUM/METABOLITE COTRANSPORTER BASS3, CHLOROPLASTIC-RELATED
Vigun05g139500	Vu05	17030435	17043120	FAD dependent oxidoreductase (DAO) // Thi4 family (Thi4)
Vigun05g139600	Vu05	17055225	17059334	EXPRESSED PROTEIN
Vigun05g139700	Vu05	17060803	17068787	FAD binding domain (FAD_binding_2) // FAD dependent oxidoreductase (DAO)
Vigun05g139801	Vu05	17073505	17074030
Vigun05g139900	Vu05	17106338	17114812	poly(A)-specific ribonuclease (PARN)
Vigun05g140000	Vu05	17124023	17126345
Vigun05g140050	Vu05	17126486	17128007
Vigun05g140100	Vu05	17204303	17207095	small subunit ribosomal protein S6e (RP-S6e, RPS6)
Vigun05g140200	Vu05	17221409	17225892	Protodioscin 26-O-beta-D-glucosidase / Torvosidase // Beta-glucosidase / Gentobiase
Vigun05g140300	Vu05	17248826	17251261	Protein of unknown function, DUF538 (DUF538)
Vigun05g140400	Vu05	17332437	17336147	SODIUM-BILE ACID COTRANSPORTER // SODIUM/METABOLITE COTRANSPORTER BASS3, CHLOROPLASTIC-RELATED
Vigun05g140500	Vu05	17360206	17367374	ACTIN BINDING CALPONIN HOMOLOGY DOMAIN-CONTAINING PROTEIN-RELATED
Vigun05g140600	Vu05	17386580	17387926
Vigun05g140700	Vu05	17398631	17399350	Probable lipid transfer (LTP_2)
Vigun05g140800	Vu05	17414532	17416429
Vigun05g140900	Vu05	17455207	17456790
Vigun05g140950	Vu05	17463527	17465001	REPLICATION FACTOR A 1, RFA1 // SUBFAMILY NOT NAMED
Vigun05g141000	Vu05	17481103	17486185	EMBRYONIC STEM CELL-SPECIFIC 5-HYDROXYMETHYLCYTOSINE-BINDING PROTEIN
Vigun05g141100	Vu05	17486973	17487282

## Sheet: Sd100wt5.2+
Annotate gene	Chromosome	Start (bp)	End (bp)	Functional annotation
Vigun05g276900	Vu05	46673802	46675462	Phosphoethanolamine/phosphocholine phosphatase / PHOSPHO1 // Inorganic diphosphatase / Pyrophosphate phosphohydrolase
Vigun05g277000	Vu05	46676397	46679156	Phosphoethanolamine/phosphocholine phosphatase / PHOSPHO1 // Inorganic diphosphatase / Pyrophosphate phosphohydrolase
Vigun05g277100	Vu05	46686135	46694695	serine/threonine-protein phosphatase 2A regulatory subunit B (PPP2R2)
Vigun05g277200	Vu05	46695521	46697392	F-type H+-transporting ATPase subunit g (ATPeFG, ATP5L, ATP20)
Vigun05g277300	Vu05	46701788	46704503	Dof domain, zinc finger (zf-Dof)
Vigun05g277400	Vu05	46704891	46707209	large subunit ribosomal protein L28e (RP-L28e, RPL28)
Vigun05g277500	Vu05	46710043	46711213	charged multivesicular body protein 1 (CHMP1, VPS46, DID2)
Vigun05g277600	Vu05	46714481	46717490	IAA-AMINO ACID HYDROLASE ILR1-LIKE 1-RELATED
Vigun05g277700	Vu05	46717611	46725487	23S rRNA (uracil(747)-C(5))-methyltransferase // 23S rRNA (uracil(1939)-C(5))-methyltransferase / RNA uridine methyltransferase A
Vigun05g277800	Vu05	46733336	46735823	STEROL REGULATORY ELEMENT-BINDING PROTEIN // TRANSCRIPTION FACTOR BHLH87
Vigun05g277900	Vu05	46739035	46743860	LRR RECEPTOR-LIKE SERINE/THREONINE-PROTEIN KINASE MEE39-RELATED
Vigun05g278000	Vu05	46744982	46749510	Leucine Rich Repeat (LRR_1) // Protein tyrosine kinase (Pkinase_Tyr) // Carbohydrate-binding protein of the ER (Malectin_like)
Vigun05g278100	Vu05	46752313	46757429	Leucine Rich Repeat (LRR_1) // Protein tyrosine kinase (Pkinase_Tyr) // Carbohydrate-binding protein of the ER (Malectin_like)
Vigun05g278200	Vu05	46760215	46765311	Leucine Rich Repeat (LRR_1) // Protein tyrosine kinase (Pkinase_Tyr) // Carbohydrate-binding protein of the ER (Malectin_like)
Vigun05g278300	Vu05	46767006	46772527	Leucine Rich Repeat (LRR_1) // Protein tyrosine kinase (Pkinase_Tyr) // Carbohydrate-binding protein of the ER (Malectin_like)
Vigun05g278350	Vu05	46774522	46776038
Vigun05g278400	Vu05	46776722	46783132	FAMILY NOT NAMED // LEUCINE-RICH REPEAT PROTEIN KINASE-RELATED
Vigun05g278500	Vu05	46785667	46788889	FAMILY NOT NAMED // LEUCINE-RICH REPEAT PROTEIN KINASE-RELATED
Vigun05g278600	Vu05	46793239	46798440	FAMILY NOT NAMED // LEUCINE-RICH REPEAT PROTEIN KINASE-RELATED
Vigun05g278700	Vu05	46805024	46811833	FAMILY NOT NAMED // LEUCINE-RICH REPEAT PROTEIN KINASE-RELATED
Vigun05g278800	Vu05	46815170	46820637	FAMILY NOT NAMED // LEUCINE-RICH REPEAT PROTEIN KINASE-RELATED
Vigun05g278900	Vu05	46822952	46829635	Leucine Rich Repeat (LRR_1) // Protein tyrosine kinase (Pkinase_Tyr) // Carbohydrate-binding protein of the ER (Malectin_like)
Vigun05g279000	Vu05	46832695	46838663	Leucine Rich Repeat (LRR_1) // Protein tyrosine kinase (Pkinase_Tyr) // Carbohydrate-binding protein of the ER (Malectin_like)
Vigun05g279100	Vu05	46842725	46848417	Leucine Rich Repeat (LRR_1) // Protein tyrosine kinase (Pkinase_Tyr) // Leucine Rich repeats (2 copies) (LRR_4) // Carbohydrate-binding protein of the ER (Malectin_like)
Vigun05g279133	Vu05	46848879	46849523
Vigun05g279166	Vu05	46850212	46851147
Vigun05g279200	Vu05	46862241	46863941	ZINC FINGER FYVE DOMAIN CONTAINING PROTEIN // SUBFAMILY NOT NAMED
Vigun05g279300	Vu05	46867122	46870851	bZIP transcription factor MafK
Vigun05g279400	Vu05	46873653	46884743	NA repair protein RadA/Sms (sms, radA)
Vigun05g279500	Vu05	46883828	46888182	6-PHOSPHOFRUCTOKINASE 1-RELATED

## Sheet: qLfa9.1-
Annotate gene	Chromosome	Start (bp)	End (bp)	Functional annotation
Vigun09g016700	Vu09	1225993	1234726	CW-TYPE ZINC-FINGER PROTEIN
Vigun09g016800	Vu09	1248642	1258363	AMP-ACTIVATED PROTEIN KINASE, GAMMA REGULATORY SUBUNIT // SUBFAMILY NOT NAMED
Vigun09g016900	Vu09	1259738	1262367
Vigun09g017000	Vu09	1262685	1268038	FALZ-RELATED BROMODOMAIN-CONTAINING PROTEINS // TRANSCRIPTION FACTOR GTE1
Vigun09g017100	Vu09	1273943	1275519	DREPP plasma membrane polypeptide (DREPP)
Vigun09g017200	Vu09	1276690	1282404	DNA replication licensing factor MCM6 (MCM6)
Vigun09g017300	Vu09	1286553	1288054	FAMILY NOT NAMED // PURINE PERMEASE 4-RELATED
Vigun09g017400	Vu09	1295434	1296980	FAMILY NOT NAMED // PURINE PERMEASE 4-RELATED
Vigun09g017500	Vu09	1303388	1304577
Vigun09g017600	Vu09	1308340	1309046
Vigun09g017700	Vu09	1322117	1325303	UNCHARACTERIZED // F21O3.9 PROTEIN-RELATED
Vigun09g017800	Vu09	1339232	1342347	FASCICLIN-LIKE ARABINOGALACTAN PROTEIN 4
Vigun09g017900	Vu09	1346311	1349682	INHIBITOR OF APOPTOSIS // SUBFAMILY NOT NAMED
Vigun09g018000	Vu09	1352327	1357286	FAMILY NOT NAMED // LRR RECEPTOR-LIKE SERINE/THREONINE-PROTEIN KINASE GSO1-RELATED
Vigun09g018100	Vu09	1359628	1361514	PEROXIDASE 7
Vigun09g018200	Vu09	1371786	1372819
Vigun09g018300	Vu09	1380929	1388510	WD repeat-containing protein 21A (WDR21A)

## Sheet: qSdw9.1+
Annotate gene	Chromosome	Start (bp)	End (bp)	Functional annotation
Vigun09g214600	Vu09	38892171	38895834	DOLICHYL-PHOSPHATE-MANNOSE--PROTEIN MANNOSYLTRANSFERASE // SUBFAMILY NOT NAMED
Vigun09g214700	Vu09	38901457	38910762	ANDROGEN INDUCED INHIBITOR OF PROLIFERATION AS3 / PDS5-RELATED // ASPARTYL BETA-HYDROXYLASE N-TERMINAL REGION DOMAIN-CONTAINING PROTEIN-RELATED
Vigun09g214800	Vu09	38915304	38923338	ASPARTYL BETA-HYDROXYLASE N-TERMINAL REGION DOMAIN-CONTAINING PROTEIN-RELATED
Vigun09g214900	Vu09	38926764	38938329	ASPARTYL BETA-HYDROXYLASE N-TERMINAL REGION DOMAIN-CONTAINING PROTEIN-RELATED
Vigun09g215100	Vu09	38953101	38962239	transcription initiation factor TFIID subunit 5 (TAF5)
Vigun09g215200	Vu09	38973924	38976089	SERINE/THREONINE-PROTEIN KINASE // CBL-INTERACTING SERINE/THREONINE-PROTEIN KINASE 25-RELATED
Vigun09g215300	Vu09	38986029	38987420	FAMILY NOT NAMED // WRKY TRANSCRIPTION FACTOR 40-RELATED
Vigun09g215400	Vu09	39001382	39003143	WRKY DNA -binding domain (WRKY)
Vigun09g215500	Vu09	39005880	39008725	FAMILY NOT NAMED // MYOSIN HEAVY CHAIN-LIKE PROTEIN
Vigun09g215600	Vu09	39010789	39013276	chorismate mutase (E5.4.99.5)
Vigun09g215700	Vu09	39014937	39020701	DNA-directed RNA polymerase IV and V subunit 2 [EC:2.7.7.6] (NRPD2, NRPE2)
Vigun09g215800	Vu09	39022504	39026166	phospholipase D3/4 (PLD3_4)

## Sheet: qPdl5.1-
Annotate gene	Chromosome	Start (bp)	End (bp)	Functional annotation
Vigun05g124900	Vu05	13950475	13954876	B3 DOMAIN-CONTAINING TRANSCRIPTION FACTOR ABI3
Vigun05g125000	Vu05	13969817	13972195	FAMILY NOT NAMED // SUGAR TRANSPORT PROTEIN 10-RELATED
Vigun05g125100	Vu05	13975962	13977259
Vigun05g125150	Vu05	13984964	13986048	EUKARYOTIC TRANSLATION INITIATION FACTOR SUI1 // APO PROTEIN 1, CHLOROPLASTIC
Vigun05g125200	Vu05	13994027	13998492	FAMILY NOT NAMED // HIGHLY SIMILAR TO RECEPTOR-LIKE PROTEIN KINASE-RELATED
Vigun05g125300	Vu05	14014105	14018117
Vigun05g125400	Vu05	14043721	14046859	KINASE-LIKE PROTEIN TMKL1-RELATED
Vigun05g125500	Vu05	14056706	14060745	RAD50-INTERACTING PROTEIN 1 PROTEIN RINT-1 // SUBFAMILY NOT NAMED
Vigun05g125600	Vu05	14107394	14111125	Helix-loop-helix DNA-binding domain (HLH)
Vigun05g125700	Vu05	14131749	14132384	PROTEIN RALF-LIKE 1-RELATED
Vigun05g125800	Vu05	14141528	14147801	PECTATE LYASE 1-RELATED
Vigun05g126000	Vu05	14178556	14187508	TPR repeat-containing protein
Vigun05g126100	Vu05	14187876	14188957
Vigun05g126200	Vu05	14218069	14239411	SERINE-THREONINE PROTEIN KINASE // SUBFAMILY NOT NAMED
Vigun05g126250	Vu05	14242583	14243117
Vigun05g126300	Vu05	14262005	14267276	Protein of unknown function (DUF1644) (DUF1644)
Vigun05g126400	Vu05	14275648	14278018
Vigun05g126500	Vu05	14305480	14308195	F-box domain (F-box)
Vigun05g126600	Vu05	14316429	14317011	FALZ-RELATED BROMODOMAIN-CONTAINING PROTEINS // TRANSCRIPTION FACTOR GTE10
Vigun05g126700	Vu05	14319219	14319801	TRANSCRIPTION FACTOR GTE10
Vigun05g126800	Vu05	14329877	14335341	RIBONUCLEASE P SUBUNIT P25 // ALBA DNA/RNA-BINDING PROTEIN
Vigun05g126900	Vu05	14355215	14358452	FAMILY NOT NAMED // PROTEIN MALE STERILE 5
Vigun05g127000	Vu05	14372008	14376523	PROTEIN MALE STERILE 5
Vigun05g127100	Vu05	14389146	14392047	SNARE PROTEINS // SUBFAMILY NOT NAMED
Vigun05g127200	Vu05	14400398	14404898	SNARE PROTEINS // SUBFAMILY NOT NAMED
Vigun05g127300	Vu05	14410310	14417932	Protein of unknown function (DUF3685) (DUF3685)
Vigun05g127400	Vu05	14445528	14447191	FAMILY NOT NAMED // CLAVATA3/ESR (CLE)-RELATED PROTEIN 41-RELATED
Vigun05g127500	Vu05	14463627	14466602	FAMILY NOT NAMED // PROTEIN KINASE FAMILY PROTEIN
Vigun05g127600	Vu05	14474877	14477389	Protein kinase domain (Pkinase) // S-locus glycoprotein domain (S_locus_glycop) // D-mannose binding lectin (B_lectin)
Vigun05g127700	Vu05	14558417	14568254	Protein kinase domain (Pkinase) // S-locus glycoprotein domain (S_locus_glycop) // D-mannose binding lectin (B_lectin) // PAN-like domain (PAN_2)
Vigun05g128000	Vu05	14643390	14646121	Protein kinase domain (Pkinase) // S-locus glycoprotein domain (S_locus_glycop) // D-mannose binding lectin (B_lectin) // PAN-like domain (PAN_2)
Vigun05g127850	Vu05	14605476	14607687	Malate dehydrogenase (oxaloacetate-decarboxylating) (NADP(+)) / Pyruvic-malic carboxylase
Vigun05g127900	Vu05	14622605	14625225	FAMILY NOT NAMED // FBD / LEUCINE RICH REPEAT DOMAINS CONTAINING PROTEIN-RELATED
Vigun05g128000	Vu05	14643390	14646121	Protein kinase domain (Pkinase) // S-locus glycoprotein domain (S_locus_glycop) // D-mannose binding lectin (B_lectin) // PAN-like domain (PAN_2)
Vigun05g128100	Vu05	14665508	14667857	Protein kinase domain (Pkinase) // S-locus glycoprotein domain (S_locus_glycop) // D-mannose binding lectin (B_lectin) // PAN-like domain (PAN_2)
Vigun05g128200	Vu05	14704752	14712873
Vigun05g128300	Vu05	14714577	14720212	SOLUTE CARRIER FAMILY 35, MEMBER F5 // SUBFAMILY NOT NAMED
Vigun05g128400	Vu05	14752310	14755161	Uncharacterized conserved protein
Vigun05g128500	Vu05	14761107	14770221	Uncharacterized conserved protein
Vigun05g128600	Vu05	14773743	14782061	WD40 REPEAT PROTEIN // SUBFAMILY NOT NAMED
Vigun05g128700	Vu05	14810139	14822494	Zinc finger, ZZ type (ZZ) // Zinc finger, C3HC4 type (RING finger) (zf-C3HC4_3)

[truncated: 7 more sheets: qBrnpp5.1+, qFld2.1- , qFld5.1-, qPddm2.1-, qPddm5.1-, qSDNPP5.1-, qSdnpp7.2+]
